# Supplementary material for: Venous Excess Ultrasound Score Is Associated with Worsening Renal Function and Reduced Natriuretic Response in Patients with Acute Heart Failure
Source: J Clin Med. 2024 Oct 21;13(20):6272. doi: 10.3390/jcm13206272 (PMC11508279; doi:10.3390/jcm13206272)
Supplement: Supplementary file 1 [file jcm-13-06272-s001.zip]

Archive with 1 entries (1 files):
- jcm-3243121-supplementary.pdf
